# Supplementary material for: High species richness of sheep‐grazed sand pastures is driven by disturbance‐tolerant and weedy short‐lived species
Source: Ecol Evol. 2024 Sep 8;14(9):e70282. doi: 10.1002/ece3.70282 (PMC11381081; doi:10.1002/ece3.70282)
Supplement: Supplementary file 2 — Appendix S2. Raw biomass data of the grazed pastures. [file ECE3-14-e70282-s001.xls]

## Sheet: Sheet1
1=Control, 2=LOW, 3=medium, 4=High, 5= Very high
Grazing intensity	Site code	Plot	Greenlitter	Green biomass	Litter	Species richness	Mosslichen	Pforb	Pgram	Sforb	Sgrass	Disturbance
5	1	1	8.889	5.701	3.188	11	3.524	0.747	4.587	0.206	0	1.11661
5	1	2	12.314	6.952	5.362	12	2.154	0.001	5.497	1.239	0	1.32923
5	1	3	5.434	4.897	0.537	11	0.093	0	1.491	3.399	0	1.88834
5	1	4	4.216	3.234	0.982	12	0.257	0.372	1.553	1.276	0	1.37488
5	1	5	8.652	7.242	1.41	13	0.361	0.49	4.735	1.709	0.014	1.55584
5	1	6	7.858	6.488	1.37	12	0.047	0.061	1.992	4.331	0.001	2.33485
5	1	7	8.725	6.915	1.81	11	0.126	0	1.625	5.15	0.011	2.36074
5	1	8	3.247	2.163	1.084	13	0.57	0.016	1.294	0.774	0.069	1.74686
5	1	9	7.017	4.092	2.925	15	0.114	0	2.155	1.596	0.001	1.69989
5	1	10	8.839	6.628	2.211	11	0.166	0	3.432	3.129	0.001	2.04998
4	2	11	22.64	8.716	13.924	10	5.817	0.777	7.939	0	0	1.09385
4	2	12	20.69	8.14	12.55	12	3.846	1.186	6.948	0.004	0	1.18027
4	2	13	9.85	6.16	3.69	17	1.787	3.419	2.188	0.449	0.002	1.18554
4	2	14	17.509	11.26	6.249	17	0.454	3.924	7.029	0.297	0.01	1.07638
4	2	15	20.203	9.799	10.404	12	4.787	3.37	6.246	0.183	0	1.07021
4	2	16	12.374	7.113	5.261	13	3.646	1.547	5.177	0.265	0	1.23194
4	2	17	9.721	6.73	2.991	15	0.018	4.992	1.423	0.288	0	1.55289
4	2	18	11.159	5.714	5.445	16	0.272	3.527	1.024	0.871	0	1.62652
4	2	19	7.817	6.565	1.252	17	0.083	2.731	2.327	1.492	0.003	1.37708
4	2	20	19.159	11.469	7.69	17	0.758	3.673	7.649	0.131	0	1.27897
2	3	21	14.95	9.271	5.679	10	0.285	1.227	7.244	0.089	0.663	1.3102
2	3	22	19.504	9.153	10.351	7	1.522	1.949	7.2	0.004	0	1.04611
2	3	23	17.611	8.616	8.995	6	0.318	0.858	7.758	0	0	1.23155
2	3	24	16.929	10.24	6.689	6	0.049	0.679	9.551	0.01	0	1.06729
2	3	25	24.258	13.918	10.34	8	0.217	0.369	13.545	0.004	0	1.07199
2	3	26	15.883	8.93	6.953	7	0.338	1.138	7.792	0	0	1.17189
2	3	27	20.378	6.754	13.624	6	0.443	0.149	6.605	0	0	1.88052
2	3	28	10.411	7.797	2.614	10	0.046	2.006	5.223	0.086	0	1.26494
2	3	29	24.854	5.861	18.993	8	4.413	0.462	5.395	0.004	0	1.3426
2	3	30	13.6	9.197	4.403	8	0.123	0.132	9.048	0.016	0	1.05144
2	4	31	12.777	5.753	7.024	9	2.491	0	5.469	0.229	0	1.14847
2	4	32	12.939	4.989	7.95	11	3.14	0.365	2.797	0.583	0	1.06195
2	4	33	15.731	9.009	6.722	14	6.241	2.672	5.085	0.475	0.005	1.08268
1=Control, 2=LOW, 3=medium, 4=High, 5= Very high
Grazing intensity	Site code	Plot	Greenlitter	Green biomass	Litter	Species richness	Mosslichen	Pforb	Pgram	Sforb	Sgrass	Disturbance
2	4	34	17.094	8.918	8.176	13	5.666	1.315	6.719	0.483	0.001	1.15555
2	4	35	27.496	14.364	13.132	10	0.693	0.836	13.477	0.051	0	1.08661
2	4	36	12.788	6.234	6.554	15	1.25	3.001	2.207	0.502	0	1.07023
2	4	37	9.634	5.084	4.55	14	0.438	0.637	3.177	0.875	0	1.23566
2	4	38	17.285	7.009	10.276	12	4.188	0.961	4.516	1.139	0	1.08359
2	4	39	23.755	10.406	13.349	11	1.545	0.104	9.136	0.544	0	1.04191
2	4	40	7.605	3.676	3.929	13	0.743	0.722	1.279	1.625	0	1.16906
2	5	41	8.503	2.866	5.637	12	6.307	1.349	1.475	0.042	0	1.09456
2	5	42	12.415	6.619	5.796	9	6.813	2.073	4.523	0.023	0	1.11271
2	5	43	9.855	3.635	6.22	12	7.958	1.041	2.078	0.378	0	1.22505
2	5	44	10.411	5.084	5.327	13	0.443	1.904	2.835	0.144	0	1.09932
2	5	45	13.816	4.715	9.101	16	1.191	1.92	1.968	0.292	0.004	1.23112
2	5	46	15.298	7.33	7.968	12	5.761	3.559	2.242	1.459	0	1.14518
2	5	47	14.897	5.767	9.13	11	2.677	0.878	4.725	0.125	0	1.00209
2	5	48	10.728	3.586	7.142	15	3.796	1.074	0.627	1.396	0	1.53471
2	5	49	13.929	5.129	8.8	16	2.125	0.249	3.824	0.273	0	1.07846
2	5	50	15.122	5.253	9.869	10	5.66	0.87	4.111	0.128	0	1.05285
5	6	51	3.427	3.099	0.328	9	0.123	0	2.336	0.763	0	2.49242
5	6	52	5.048	4.188	0.86	11	0.026	0.005	3.458	0.702	0.023	2.31829
5	6	53	4.137	3.693	0.444	9	0.053	0.745	1.874	1.073	0.001	2.27945
5	6	54	3.516	3.107	0.409	9	0.031	0.006	2.023	1.077	0.001	2.37657
5	6	55	2.251	1.913	0.338	6	0.011	0	1.234	0.676	0.003	2.61631
5	6	56	2.877	2.513	0.364	7	0.021	0	1.576	0.935	0.002	2.50975
5	6	57	6.15	5.635	0.515	9	0.027	0.044	2.686	2.902	0.003	1.89299
5	6	58	5.261	4.253	1.008	7	0.065	0	2.931	1.322	0	2.44604
5	6	59	9.508	3.709	5.799	11	1.193	0.042	2.521	1.144	0.002	2.07334
5	6	60	4.747	3.989	0.758	12	0.016	0.138	3.091	0.76	0	2.3437
5	7	61	10.585	7.577	3.008	14	0.136	0.118	4.828	1.747	0.755	1.74476
5	7	62	9.259	7.509	1.75	12	0.007	0.188	2.063	0.499	4.315	2.08011
5	7	63	16.459	9.654	6.805	6	0.003	0	9.618	0.036	0	1.90781
5	7	64	14.106	10.064	4.042	11	0	0.236	8.714	0.073	0.091	1.95282
5	7	65	13.794	11.064	2.73	10	0.017	1.171	8.425	0.956	0.146	1.77744
5	7	66	12.084	9.449	2.635	5	0	0	9.449	0	0	1.41877
1=Control, 2=LOW, 3=medium, 4=High, 5= Very high
Grazing intensity	Site code	Plot	Greenlitter	Green biomass	Litter	Species richness	Mosslichen	Pforb	Pgram	Sforb	Sgrass	Disturbance
5	7	67	10.208	7.32	2.888	6	0	0.256	5.876	0	0.02	1.60127
5	7	68	6.077	4.055	2.022	9	0.035	0.159	1.279	2.024	0.278	1.96096
5	7	69	10.323	7.784	2.539	14	0.082	0.562	5.236	1.491	0.15	2.066
5	7	70	26.235	9.499	16.736	10	4.715	0.021	8.957	0.502	0	1.95538
3	8	71	6.652	5.343	1.309	14	0.15	0.492	2.682	0.942	0.842	2.1186
3	8	72	5.2	3.894	1.306	13	0.135	0.026	1.895	0.462	1.497	2.3567
3	8	73	12.323	10.382	1.941	10	0	0.569	5.15	0.226	4.437	2.10239
3	8	74	6.682	5.848	0.834	11	0.347	0	0.882	2.369	1.609	1.41975
3	8	75	3.231	2.682	0.549	9	0.158	0	1.236	0.159	0.803	1.8758
3	8	76	4.52	3.833	0.687	10	0.119	0.066	2.349	0.526	0.198	1.1561
3	8	77	9.034	7.903	1.131	11	0.246	0	4.611	2.092	0.001	1.72673
3	8	78	3.198	2.85	0.348	12	0.175	0.049	1.465	0.699	0	1.46724
3	8	79	7.337	4.494	2.843	12	1.468	0.038	1.991	1.189	0.05	2.44584
3	8	80	9.87	7.392	2.478	17	0.118	0.208	5.273	1.534	0.026	1.52564
3	9	81	7.581	6.445	1.136	16	0.142	0.303	4.255	1.507	0	1.61253
3	9	82	4.748	3.424	1.324	15	0.109	0.647	2.472	0.238	0.005	1.86794
3	9	83	10.542	7.998	2.544	17	0.232	0.895	5.918	0.478	0	2.01714
3	9	84	7.909	6.931	0.978	17	0.131	0.086	5.181	0.366	0.449	2.25337
3	9	85	7.833	6.159	1.674	11	0.017	0.067	5.546	0.314	0	2.14695
3	9	86	6.708	5.548	1.16	16	0.543	0.778	3.624	0.699	0	1.88747
3	9	87	4.648	4.067	0.581	15	0.023	1.135	2.274	0.557	0	1.93192
3	9	88	8.603	4.952	3.651	17	5.924	0.323	3.98	0.426	0.04	1.73202
3	9	89	19.008	10.565	8.443	12	1.16	0.911	9.068	0.196	0	1.51322
3	9	90	7.875	5.964	1.911	13	0.494	0.706	3.488	1.011	0	1.9854
3	10	91	7.047	6.386	0.661	13	0.077	0.817	4.565	0.944	0.004	1.18515
3	10	92	10.849	9.923	0.926	11	0.01	0.475	7.52	1.919	0.009	1.21969
3	10	93	7.199	5.887	1.312	11	0	0.003	4.509	1.375	0	1.4194
3	10	94	6.553	5.594	0.959	8	0.004	0.538	4.756	0.3	0	1.2685
3	10	95	7.715	6.884	0.831	10	0.001	0.58	5.567	0.73	0.007	1.24404
3	10	96	11.811	9.115	2.696	8	0	0	8.635	0.48	0	1.08009
3	10	97	9.777	7.761	2.016	9	0.009	0	5.715	2.046	0	1.51978
3	10	98	8.396	5.823	2.573	14	0.203	0.715	3.434	1.668	0.006	1.51589
3	10	99	11.849	7.451	4.398	13	0.011	0.114	5.801	1.536	0	1.15421
1=Control, 2=LOW, 3=medium, 4=High, 5= Very high
Grazing intensity	Site code	Plot	Greenlitter	Green biomass	Litter	Species richness	Mosslichen	Pforb	Pgram	Sforb	Sgrass	Disturbance
3	10	100	10.393	8.127	2.266	14	0.245	1.214	4.472	2.314	0	1.45425
3	11	101	6.437	1.794	4.643	2	2.127	0	1.701	0	0	1
3	11	102	22.302	15.855	6.447	3	1.474	0	3.225	0.008	0	1
3	11	103	5.725	1.271	4.454	7	1.349	0.069	0.505	0.231	0	1.29317
3	11	104	9.172	1.293	7.879	3	5.346	0	1.108	0.01	0	1
3	11	105	10.246	4.208	6.038	6	2.243	0	3.999	0.018	0	1.00249
3	11	106	9.36	2.659	6.701	2	1.383	0	2.483	0	0	1
3	11	107	10.763	2.421	8.342	3	1.671	0	1.619	0.603	0	1.54275
3	11	108	9.674	1.218	8.456	5	1.649	0	0.899	0.132	0	1.2483
3	11	109	6.655	2.362	4.293	3	2.649	0.28	2.046	0	0	1.12038
3	11	110	7.699	1.574	6.125	3	1.344	0	1.321	0.002	0	1
3	12	111	17.885	15.061	2.824	13	0.504	0.24	14.522	0.299	0	1.12589
3	12	112	12.926	4.265	8.661	13	0.474	0.385	3.072	0.808	0	1.07245
3	12	113	17.241	8.986	8.255	13	0.164	2.033	5.845	1.108	0	1.17015
3	12	114	14.077	3.133	10.944	14	0.943	0.192	2.717	0.224	0	1.55155
3	12	115	5.109	3.149	1.96	11	0.024	0.811	1.876	0.462	0	1.81073
3	12	116	15.874	9.995	5.879	17	0.017	1.242	6.495	2.173	0.034	1.24678
3	12	117	21.424	4.927	16.497	15	0.384	0.436	4.129	0.362	0	1.534
3	12	118	28.072	10.441	17.631	15	0.041	0.682	7.576	2.183	0	1.58586
3	12	119	12.27	3.855	8.415	10	0.853	0.383	3.262	0.21	0	1.17224
3	12	120	12.418	6.729	5.689	10	4.58	0.23	6.157	0.342	0	1.07059
4	13	121	8.609	5.497	3.112	9	0.015	0.027	4.886	0.584	0	1.48445
4	13	122	7.454	4.759	2.695	9	0.002	0	4.507	0.252	0	1.15802
4	13	123	7.64	6.037	1.603	8	0.013	0	5.618	0.419	0	1.39159
4	13	124	5.072	2.137	2.935	5	0.015	0.005	2.064	0.068	0	1.18063
4	13	125	6.966	2.872	4.094	9	1.165	0	1.76	1.112	0	1.66017
4	13	126	11.743	6.094	5.649	8	0.197	0.158	5.337	0.599	0	1.54414
4	13	127	11.274	6.926	4.348	9	0.254	0	5.708	1.218	0	1.28732
4	13	128	7.668	3.839	3.829	8	0.132	0	3.055	0.78	0.004	1.5491
4	13	129	6.647	2.156	4.491	12	0.2	0.019	0.807	1.131	0.001	2.32482
4	13	130	13.873	3.384	10.489	4	1.839	0	3.195	0.189	0	1.10697
1	14	131	14.621	10.361	4.26	16	0.1	4.848	1.316	3.975	0	1.10977
1	14	132	14.679	8.219	6.46	7	0.012	2.252	5.841	0.01	0	1.11169
1=Control, 2=LOW, 3=medium, 4=High, 5= Very high
Grazing intensity	Site code	Plot	Greenlitter	Green biomass	Litter	Species richness	Mosslichen	Pforb	Pgram	Sforb	Sgrass	Disturbance
1	14	133	8.565	5.807	2.758	9	0.022	2.439	2.76	0.608	0	1.01481
1	14	134	12.003	6.679	5.324	6	0.052	1.192	4.785	0.702	0	1
1	14	135	17.726	13.388	4.338	11	0.128	0.192	13.135	0.061	0	1.14715
1	14	136	8.297	5.797	2.5	16	0.06	1.281	2.434	1.889	0	1.32834
1	14	137	24.526	16.254	8.272	7	0.082	1.471	14.778	0.005	0	1.00062
1	14	138	17.711	7.67	10.041	4	2.828	5.364	2.281	0.025	0	1
1	14	139	20.149	9.521	10.628	12	0.666	5.271	4.086	0.165	0	1.00021
1	14	140	29.356	14.183	15.173	15	0.224	1.865	12.12	0.161	0	1.05479
1	15	141	14.159	3.579	10.58	11	5.131	0.017	3.241	0.109	0	1.92426
1	15	142	16.584	2.351	14.233	4	16.34	0	0.681	0	1.553	2.90286
1	15	143	16.636	2.491	14.145	6	21.815	0	2.104	0.049	0.006	1.99768
1	15	144	25.232	5.467	19.765	10	13.6	0.739	1.994	0.224	2.005	1.87384
1	15	145	18.123	4.276	13.847	10	1.728	0	4.14	0.119	0	2.04532
1	15	146	19.18	4.729	14.451	8	5.082	0	4.593	0.018	0	2.01063
1	15	147	19.208	5.039	14.169	10	11.949	0.672	2.288	0.82	0.453	1.80392
1	15	148	18.382	6.639	11.743	15	8.715	0	2.684	3.188	0	1.73655
1	15	149	22.234	5.651	16.583	12	11.54	0.671	4.665	0.123	0	1.42499
1	15	150	20.545	11.22	9.325	12	7.497	0.033	10.374	0.759	0.001	1.01093
