# Supplementary material for: High species richness of sheep‐grazed sand pastures is driven by disturbance‐tolerant and weedy short‐lived species
Source: Ecol Evol. 2024 Sep 8;14(9):e70282. doi: 10.1002/ece3.70282 (PMC11381081; doi:10.1002/ece3.70282)
Supplement: Supplementary file 3 — Appendix S3. Species composition data of the grazed pastures. [file ECE3-14-e70282-s003.xls]

## Sheet: Main data
	Site codes
Species	1	2	3	4	5	6	7	8	9	10	11	12	13	14	15
ACHICOLL	0	0.826	0	0	0	0.044	0	0	0	0	0	0.242	0	0	0
ASPECYNA	0	0	0	0.908	2.252	0	0	0	0	0	0	0	0	0	0
CENTAREN	0	0.118	0	0	0	0	0	0	0	0	0	0	0	0	0.722
CERAVULG	0	0	0	0	0	0.014	0	0.066	0.013	0	0	0	0	0	0
CHONJUNC	0	2.631	4.564	1.216	0.21	0	0	0.05	0.621	0.257	0	0.408	0.027	0	0.011
ERYNCAMP	0	3.218	0	2.761	1.661	0.007	0.326	0.037	0.878	0.02	0.28	0.259	0.158	0.441	0.574
EUPHCYPA	0.505	0	0	0.053	1.241	0	0	0	1.894	0.525	0	1.246	0	0.136	0
GALIVERU	0.071	1.128	0	0	0	0	0	0	0	0	0	0	0	0	0
HIERPILO	0	2.373	0	0	0	0	0	0	0	0	0	0	0	0	0
HYPEPERF	0	0.568	0	0	0	0	0	0	0.009	0	0	0	0	0	0
HYPORADI	0	0.409	0	0	0.397	0.748	0.006	0	1.26	0.006	0	0.093	0	1.491	0
MEDIFALC	0	0	0	0	0	0	0	0	0	0	0	0.233	0	0	0
PLANLANC	0.002	0.041	0	0	0	0.167	0.372	0.457	0.183	0	0	0.098	0	0	0
POTEAREN	0.331	0.001	2.827	5.583	1.803	0	0	0	0.293	3.076	0.069	0.751	0	1.705	0
POTEARGE	0	1.832	0.671	0	0	0	1.213	0.733	0	0	0	0.088	0	0	0.672
RUMEACES	0.04	9.55	0.497	0.052	1.024	0	0.794	0	0.7	0	0	0.07	0.024	2.489	0.153
RUMEACET	0	0	0.034	0	0	0	0	0	0	0	0	0.058	0	0	0
SILEOTIT	0	0	0	0	0	0	0	0	0	0	0	0	0	0.058	0
TARAERYT	0	0	0	0	0	0	0	0	0	0	0	0.355	0	0	0
TARARUDE	0	0	0	0	0	0	0	0.049	0	0	0	0	0	0	0
THYMGLAB	0.738	6.451	0.376	0.04	6.329	0	0	0	0	0.572	0	1.798	0	19.855	0
TRIFREPE	0	0	0	0	0	0	0	0.056	0	0	0	0	0	0	0
VEROPROS	0	0	0	0	0	0	0	0	0	0	0	0.935	0	0	0
AGROSTOL	0	0	7.716	0	0	0	1.468	0	0	0	0	0	0	0.059	0
ANTHODOR	0	0	0	0	0	0	0	0	0	0	0	0	0	0	0.09
CAREHIRT	0	0	0.216	0	0	0	1.028	0	0.289	0	0	0	3.62	0	0
CAREPRAE	4.947	1.544	5.943	0	0	0	14.503	0	0	0	0	0	0	0	0
CARESTEN	10.12	3.154	0	1.853	0.803	0.322	1.058	10.687	3.347	0.096	0.042	6.627	0	0.666	0.804
CARESUPI	1.331	5.128	1.512	6.816	1.695	0	0	0	0	0	0	0	0	0	0
CORYCANE	0	0	0	0	0	0	0	0	0	0	18.741	0	26.806	0.004	17.935
CYNODACT	2.653	2.128	1.235	1.677	0.702	12.547	9.65	7.613	10.059	6.187	0.123	0.384	2.74	1.909	1.663
ELYMREPE	0.128	0	0	0	0	0	0.368	0	0	0.127	0	1.739	0	0	0
FESTPRAT	0	0	0	0	0	0	0	0.086	0	0	0	0	0	0	0
FESTPSEU	8.883	34.028	53.324	42.347	24.938	0	0	3.272	7.445	0	0	37.987	0	0	0.116
FESTVAGI	0	0	0	0	0	0	0	0	0	47.22	0	0	3.651	58.952	0
LUZUCAMP	0	0	0	0	0	0	0.471	0	0	0	0	0	0	0	0
POA_ANGU	0	1.837	9.415	0	0	8.277	34.702	5.73	24.666	0.808	0	8.914	0	1.946	16.156
POA_BULB	0.299	0.131	0	1.169	0.27	2.361	0	0.146	0	0.536	0	0	0.12	0	0
POA_PRAT	0	0	0	0	0	0.223	1.197	0	0	0	0	0	0	0	0
AMBRARTE	0	0	0	0	0	0	0	0	0	0	0	0	0	0.052	0.031
ANTHRUTH	3.769	0.779	0	0.875	0.339	0.168	0	0.09	0.016	0.013	0	0	0.476	0	1.387
ARENSERP	0.078	0	0	0.077	0.011	0	0	3.912	2.632	0.12	0	0.406	0	0	0.004
CAPSBURS	0	0	0	0	0	0	0	1.445	0	0	0	0	0	0	0
CERASPEC	0	0.001	0	0	0	2.478	0	0	0	1.718	0	1.016	0	0	0.048
CONYCANA	0.022	0.039	0.087	0.007	0.044	0.071	0.109	0.17	0.051	0.029	0	0	0.149	0.062	0.047
CREPRHOE	0	0	0	0	0.142	0.217	0.502	0	0	0	0	0	0	0	0.072
CREPTECT	0	0	0	0	0	0.305	0	0.186	0	0	0	0	0.004	0	2.044
CRUCPEDE	0	0	0	0	0	0	0	0	0.079	0	0	0.538	0	0	0
DAUCCARO	0	0.003	0	0	0	0	0	0	0	0	0	0	0	0	0
ERODCICU	0.128	0	0	0	0	0	0	0.004	0	0	0	0.025	0	0	0
EROPVERN	0	0	0	0.017	0.031	0	0.004	0	0	0	0	0.011	0	0.001	0
ERYSDIFF	0.084	0	0	0	0	0	0.01	0.796	0.408	0.259	0	0.028	0	0.102	0.242
FILAARVE	0	0	0	0	0	0.057	0	0	0	0	0	0	0.634	0.001	0
GERAMOLL	0	0	0	0	0	0	0.005	0	0	0	0	0	0	0	0
HOLOUMBE	0	0	0	0	0	0	0	0.184	0.011	0	0	0	0	0	0
JASIMONT	0	0.002	0	0	0.006	0	0	0	0	0	0.058	0	0	2.755	1.101
MEDILUPU	0	0	0	0	0	0	0	0	0	0	0	0.878	0	0	0
MINUVISC	0	0	0	1.8	0.953	0	0	0	0	0.083	0.058	0	0	0.481	0.029
MYOSSTRI	0	0.014	0	0.588	0	0.394	0.1	0	0	0	0	0	0	0.165	0.092
PETRPROL	0	0.625	0	0	0	0	0.551	0	0.511	0.095	0	0.125	0	0	0
PLANINDI	0	1.383	0	0	0	0	0.002	0	0	0	0	0	0	0	0
POLYAREN	0	0	0	0.054	0.108	0	0	0	0	0	0	0	0.002	0.054	0
SCLEANNU	17.292	0.671	0	0	0	5.901	0	2.182	0.322	3.578	0.731	0	4.415	0.066	0
SPERPENT	0.113	0.045	0	0	0	0	0.001	0.004	0.055	0.004	0.151	0	0.011	0	0
TORIARVE	0	0.005	0	0	0.224	0	0	0	0	0.025	0	0	0	0	0
TRIFARVE	0	0	0	0	1.245	0	0	0	0.088	0	0	0	0	0	0
TRIFCAMP	0	0	0	0	0	0	0	0.52	0.09	0	0	2.928	0	0	0
VERBPHLO	0	0	0	0	0	0	0	0	0	0	0	0.016	0	0	0
VEROARVE	0	0	0	0	0	0	0.267	0.285	0.437	0	0	0.054	0	0	0
VERODILL	0	0	0	0.428	0.559	0	0	0	0	1.049	0	0	0.649	0.379	0.155
VEROVERN	1.323	0.018	0.126	1.73	0.084	1.763	0.008	0	0	0	0.006	0	0.012	0.021	0.04
VICIANGU	0	0	0	0	0	0	0	0	0	0	0	0.796	0	0	0
VICILATH	0	0.395	0	0.93	0.514	0	5.769	0.42	1.071	6.339	0	1.35	0	3.462	0.07
VIOLARVE	0	0	0	0	0	0	0	0	0	0	0	0	0	0	0.047
VIOLKITA	0	0	0	0	0	0	0	0	0.021	0	0	0	0	0	0
APERSPIC	0.014	0.01	0.663	0	0	0	1.633	0	0	0	0	0	0	0	3.895
BROMARVE	0	0	0	0	0	0	0	0.024	0	0	0	0.034	0	0	0
BROMHORD	0.067	0	0	0	0	0	3.972	9.418	0.494	0	0	0	0	0	0
BROMTECT	0	0	0	0	0	0	0	0	0	0	0	0	0	0	0.122
DIGISANG	0.016	0.005	0	0	0	0.012	0	0	0	0.01	0	0	0.005	0	0
HORDMURI	0	0	0	0	0	0	0.15	0	0	0	0	0	0	0	0
SETAVIRI	0	0	0	0.006	0.004	0	0	0.021	0	0.016	0	0	0	0	0.001
VULPMYUR	0	0	0	0	0	0.023	0	0	0	0	0	0	0	0	0
